# Supplementary material for: Differences in weight status and energy-balance related behaviors among schoolchildren in German-speaking Switzerland compared to seven countries in Europe
Source: Int J Behav Nutr Phys Act. 2012 Nov 29;9:139. doi: 10.1186/1479-5868-9-139 (PMC3541166; doi:10.1186/1479-5868-9-139)
Supplement: Additional file 1 — Dietary habits, physical activity and sedentary behaviors of the Swiss sample and the ENERGY-Partners. Medians and 25-75% percentiles of dietary habits, physical activity and sedentary behaviors of the Swiss sample and the ENERGY-Partners. [file 1479-5868-9-139-S1.xlsx]

## Sheet: Tabelle1
	Additional file 1: Medians and 25-75% percentiles for dietary, physical activity and sedentary behaviors
	for the total sample of Switzerland and the European Partners separately
	Energy balanced related behaviors	Switzerland	European Partners	Range
				between European Partners
		Total	Total
		N=596	N=7194
	Dietary behaviors
	Soft drink FFQ (ml/day)	154 (36;500)*	107 (36;463)	41;500
	Soft drink 24h recall (ml/day)	250 (0;500)**	250 (0;500)	0;500
	Fruit juice FFQ (ml/day)	214 (36;463)	196 (41;393)	107;249
	Fruit juice 24h recall (ml/day)	250 (0;500)	250 (0;500)	0;250
	Breakfast (days/week)	7 (6;7)	7 (6;7)	6;7
	Skipped breakfast ≥ 1/week (%)	32.4	33.7	14.4;51.6
	Physical activity behavior
	Total active commuting (days/week)	5 (5;5)***	5 (2;5)	1;5
	Total active commuting (min/week)	59 (30;102)***	30 (24;80)	30;80
	Active commuting 24h recall (min/day)	6 (6;16)***	6 (0;16)	0;16
	Cycling to school (days/week)	0 (0;2)	0 (0;2)	0;5
	Cycling to school (min/week)	0 (0;16)	0 (0;24)	0;30
	Walking to school (days/week)	5 (2;5)***	3 (0;5)	0;5
	Walking to school (min/week)	30 (18;80)***	30 (0;64)	0;30
	Sport participation (min/week)	150 (60;270)***	120 (60;240)	120;180
	Sedentary behavior
	Screen time FQ (min/day)	107 (69;171)***	176 (116;257)	154;206
	Screen time 24h recall (min/day)	60 (30;90)***	90 (60;180)	90;120
	TV time FQ (min/day)	69 (39;107)***	103 (69;154)	90;120
	TV time-24h recall (min/day)	30 (0;60)***	60 (30;120)	60;90
	Computer time FQ (min/day)	39 (30;69)***	69 (39;111)	56;77
	Computer time 24h recall (min/day)	0 (0;30)***	30 (0;60)	30;30
	Sleeping habits (hr/night)	9.4 (9;10)***	9.3 (8.7;9.7)	8.6;9.7
	*p≤0,05; **p≤0,01; ***p≤0,001
