# Supplementary material for: Differences in weight status and energy-balance related behaviors among schoolchildren in German-speaking Switzerland compared to seven countries in Europe
Source: Int J Behav Nutr Phys Act. 2012 Nov 29;9:139. doi: 10.1186/1479-5868-9-139 (PMC3541166; doi:10.1186/1479-5868-9-139)
Supplement: Additional file 2 — Dietary habits of the Swiss sample stratified by gender, parental education and ethnicity. Medians and 25-75% percentiles of dietary habits for the total Swiss sample stratified for boys and girls, for children with low and high educated parents and for native and non-native children. [file 1479-5868-9-139-S2.xlsx]

## Sheet: Tabelle1
Additional file 2: Medians and 25-75% percentiles for dietary behaviors for the total Swiss sample, for boys and girls, for children with low and high educated parents and for native and
non-native children separately
Dietary behaviors	Switzerland
	Total	Gender		Parental education		Language spoken at home		Country of birth of parents
		Boys	Girls	Low	High	non-native	native	non-native	native
	N=596	N=311	N=285	N=175	N=381	N=139	N=455	N=201	N=359
Soft drink FFQ (ml/day)	154 (36;500)	214 (77;677)***	107 (36;393)	249 (77;750)***	107 (36;429)	214 (83;711)**	141 (36;500)	214 (41;589)	107 (36;500)
Soft drink 24h recall (ml/day)	250 (0;500)	250 (0;750)***	250 (0;500)	250 (0;580)***	330 (0;1000)	330 (0;750)***	250 (0;500)	250 (0;580)**	330 (0;750)
Fruit juice FFQ (ml/day)	214 (36;463)	214 (59;500)**	196 (36;393)	196 (36;500)	214 (36;393)	259 (107;652)***	196 (36;393)	231 (83;500)***	119 (36;393)
Fruit juice 24h recall (ml/day)	250 (0;500)	250 (0;500)**	0 (0;250)	250 (0;500)	250 (0;580)	250 (0;500)**	0 (0;500)	250 (0;500)**	0 (0;500)
Breakfast (days/week)	7 (6;7)	7 (5;7)	7 (6;7)	7 (5;7)*	7 (6;7)	7 (5;7)*	7 (6;7)	7 (5;7)*	7 (6;7)
Skipped breakfast ≥ 1/week (%)	32.4	35.1	29.4	37.5	29.2	39.6+	30.1	37.4*	28
*p≤0,05; **p≤0,01; ***p≤0,001
