# Supplementary material for: Differences in weight status and energy-balance related behaviors among schoolchildren in German-speaking Switzerland compared to seven countries in Europe
Source: Int J Behav Nutr Phys Act. 2012 Nov 29;9:139. doi: 10.1186/1479-5868-9-139 (PMC3541166; doi:10.1186/1479-5868-9-139)
Supplement: Additional file 3 — Physical activity behaviors of the Swiss sample stratified by gender, parental education and ethnicity. Medians and 25-75% percentiles of physical activity behaviors of the Swiss sample stratified for boys and girls, for children with low and high educated parents and for native and non-native children. [file 1479-5868-9-139-S3.xlsx]

## Sheet: Tabelle1
Additional file 3: Medians and 25-75% percentiles for physical activity behaviors for the total Swiss sample, for boys and girls, for children with low and high educated parents and for native and non-native
children separately
Physical activity behavior	Switzerland
	Total	Gender		Parental education		Language spoken at home		Country of birth of parents
		Boys	Girls	Low	High	non-native	native	non-native	native
	N=596	N=311	N=285	N=175	N=381	N=139	N=455	N=201	N=359
Total active commuting (days/week)	5 (5;5)	5 (5;5)	5 (5;5)	5 (5;5)	5 (5;5)	5 (5;5)	5 (5;5)	5 (5;5)	5 (5;5)
Total active commuting (min/week)	59 (30;102)	55 (30;81)	64 (30;110)	54 (30;80)	66 (30;106)	47 (30;80)	115 (30;200)	36 (30;80)**	30 (30;80)
Active commuting 24h recall (min/day)	6 (6;16)	6 (6;16)	16 (6;26)	6 (6;16)	16 (6;26)	6 (6;16)**	23 (6;40)	6 (6;16)***	6 (6;16)
Cycling to school (days/week)	0 (0;2)	0 (0;1)	0 (0;2)	0 (0;1)	0 (0;2)	0 (0;1)	0 (0;2)	0 (0;1)*	0 (0;3)
Cycling to school (min/week)	0 (0;16)	0 (0;18)	0 (0;16)	0 (0;6)	0 (0;24)	0 (0;6)	0 (0;18)	0 (0;6)**	0 (0;24)
Walking to school (days/week)	5 (2;5)	5 (1;5)	5 (2;5)	5 (2;5)	5 (1;5)	5 (2;5)	5 (1;5)	5 (2;5)	5 (1;5)
Walking to school (min/week)	30 (18;80)	30 (12;80)	30 (26;80)	30 (24;80)	30 (24;80)	30 (24;80)	15 (0;30)	30 (24;80)	30 (24;78)
Sport participation (min/week)	150 (60;270)	210 (90;300)***	120 (60;210)	150 (60;300)	150 (90;270)	150 (30;300)	150 (90;270)	150 (60;270)	150 (90;270)
*p≤0,05; **p≤0,01; ***p≤0,001
