# Supplementary material for: Differences in weight status and energy-balance related behaviors among schoolchildren in German-speaking Switzerland compared to seven countries in Europe
Source: Int J Behav Nutr Phys Act. 2012 Nov 29;9:139. doi: 10.1186/1479-5868-9-139 (PMC3541166; doi:10.1186/1479-5868-9-139)
Supplement: Additional file 4 — Sedentary behaviors of the Swiss sample stratified by gender, parental education and ethnicity. Medians and 25-75% percentiles of sedentary behaviors of the Swiss sample stratified for boys and girls, for children with low and high educated parents and for native and non-native children. [file 1479-5868-9-139-S4.xlsx]

## Sheet: Tabelle1
Additional file 4: Medians and 25-75% percentiles for sedentary behaviors for the total Swiss sample, for boys and girls, for children with low and high educated parents and for native and non-native
children separately
Sedentary behavior	Switzerland
	Total	Gender		Parental education		Language spoken at home		Country of birth of parents
		Boys	Girls	Low	High	non-native	native	non-native	native
	N=596	N=311	N=285	N=175	N=381	N=139	N=455	N=201	N=359
Screen time FQ (min/day)	107 (69;171)	120 (77;184)***	99 (60;150)	129 (81;195)***	99 (60;150)	135 (81;231)***	99 (60;159)	120 (77;193)***	99 (60;150)
Screen time 24h recall (min/day)	60 (30;90)	60 (30;120)***	30 (0;90)	60 (30;120)***	60 (30;90)	90 (30;150)**	60 (30;90)	60 (30;120)**	60 (30;90)
TV time FQ (min/day)	69 (39;107)	69 (39;111)	60 (39;99)	81 (51;120)***	60 (39;99)	79 (51;133)***	60 (39;99)	77 (47;120)***	60 (21;99)
TV time-24h recall (min/day)	30 (0;60)	60 (0;90)***	30 (0;60)	60 (30;90)**	30 (0;60)	60 (0;90)**	30 (0;60)	30 (0;90)	30 (0;60)
Computer time FQ (min/day)	39 (30;69)	49 (30;77)***	30 (21;54)	39 (30;73)	39 (30;60)	47 (30;90)***	30 (30;60)	39 (30;69)**	30 (21;60)
Computer time 24h recall (min/day)	0 (0;30)	30 (0;60)***	0 (0;30)	0 (0;30)*	0 (0;30)	0 (0;30)**	0 (0;30)	0 (0;30)**	0 (0;30)
Sleeping habits (hr/night)	9.4 (9;10)	9.3 (9;10)	9.6 (9;10)	9.3 (8.7;10)	9.6 (8.6;10)	9.3 (8.3;10)	9.4 (9;10)	9.6 (9;10)	9.3 (9;10)
*p≤0,05; **p≤0,01; ***p≤0,001
